# Supplementary material for: Myofunctional Speech Therapy for Facial Rejuvenation and Orofacial Function Improvement: A Systematic Review
Source: J Funct Morphol Kinesiol. 2024 Jun 5;9(2):99. doi: 10.3390/jfmk9020099 (PMC11204933; doi:10.3390/jfmk9020099)
Supplement: Supplementary file 1 [file jfmk-09-00099-s001.zip]

Archive with 1 entries (1 files):
- jfmk-2974537-supplementary.pdf
